# Supplementary material for: Adenosine 2A Receptor Activation Amplifies Ibrutinib Antiplatelet Effect; Implications in Chronic Lymphocytic Leukemia
Source: Cancers (Basel). 2022 Nov 23;14(23):5750. doi: 10.3390/cancers14235750 (PMC9741389; doi:10.3390/cancers14235750)
Supplement: Supplementary file 1 [file cancers-14-05750-s001.zip]

Archive with 1 entries (1 files):
- cancers-2018628-supplementary.pdf
